# Supplementary material for: DNA Methylation Signature for JARID2-Neurodevelopmental Syndrome
Source: Int J Mol Sci. 2022 Jul 20;23(14):8001. doi: 10.3390/ijms23148001 (PMC9322505; doi:10.3390/ijms23148001)
Supplement: Supplementary file 1 [file ijms-23-08001-s001.zip]

Archive with 2 entries (2 files):
- Table S1 SelectedProbes.xlsx
- Table S2 Methylation_beta-values.xlsx
