# Supplementary material for: DNA Methylation Signature for JARID2-Neurodevelopmental Syndrome
Source: Int J Mol Sci. 2022 Jul 20;23(14):8001. doi: 10.3390/ijms23148001 (PMC9322505; doi:10.3390/ijms23148001)
Supplement: Supplementary file 1 [file ijms-23-08001-s001.zip › Table S2 Methylation_beta-values.xlsx]

## Sheet: Sheet 1
	JARID2 Cases								JARID2-test			Controls
	1	2	3	4	5	6	7	8	9	10	11
cg15411268	0.310943	0.36172	0.298594	0.357163	0.311231	0.314178	0.349688	0.31067	0.27796	0.205737	0.235	0.184654	0.174913	0.28226	0.276234	0.284864	0.236012	0.183315	0.293387	0.241911	0.214295	0.224495	0.212061	0.229397	0.25848	0.234206	0.297102	0.222427	0.184224	0.275426	0.246708	0.162418	0.224482	0.23136	0.241974	0.254048	0.222838	0.230077	0.279061	0.245666	0.257931	0.255287	0.273003	0.323629	0.235003	0.2002	0.204943	0.281746	0.263544
cg23631802	0.359905	0.327995	0.333373	0.297001	0.354995	0.290267	0.318906	0.325197	0.229766	0.220315	0.237384	0.177762	0.197964	0.278611	0.2784	0.258221	0.255341	0.1316	0.275602	0.272074	0.213705	0.21536	0.175285	0.234412	0.252611	0.251309	0.25718	0.200067	0.163266	0.222006	0.232068	0.161734	0.206623	0.185867	0.229801	0.215322	0.228301	0.239711	0.230995	0.197746	0.281357	0.252588	0.257581	0.295287	0.212294	0.229862	0.199412	0.263233	0.256942
cg10496755	0.322811	0.292263	0.292678	0.292385	0.304339	0.303831	0.331179	0.322474	0.372108	0.450032	0.412217	0.414321	0.359943	0.337075	0.395484	0.39898	0.303248	0.459066	0.2109	0.400363	0.450691	0.406976	0.422453	0.346564	0.385462	0.344292	0.399471	0.43318	0.414087	0.377758	0.407394	0.390808	0.460306	0.376593	0.40033	0.401787	0.349379	0.343595	0.372684	0.457933	0.390517	0.353532	0.305748	0.388067	0.416435	0.35537	0.368286	0.389278	0.364098
cg11903133	0.204041	0.137713	0.189199	0.199923	0.110411	0.138943	0.267984	0.131371	0.111055	0.0855801	0.0826205	0.136263	0.0687906	0.0979746	0.0983682	0.0793856	0.0600506	0.0750427	0.0422926	0.0784159	0.104034	0.0918919	0.0633775	0.0921353	0.0605985	0.139863	0.0693543	0.118146	0.0939705	0.0566605	0.112396	0.0862502	0.0771325	0.101804	0.0596667	0.0623229	0.0915599	0.0811138	0.054949	0.0824223	0.076118	0.0724793	0.0800493	0.140065	0.130808	0.10727	0.0557927	0.0707845	0.086834
cg03310838	0.234117	0.187868	0.18846	0.145366	0.225883	0.17687	0.187167	0.164041	0.270509	0.34329	0.327907	0.423849	0.276473	0.296682	0.347607	0.303674	0.249358	0.430133	0.141634	0.359276	0.473906	0.37537	0.35642	0.235264	0.287408	0.263633	0.327637	0.382866	0.373122	0.38621	0.304705	0.310525	0.404618	0.330201	0.315201	0.357118	0.231788	0.250735	0.308075	0.397193	0.383221	0.307222	0.214964	0.334662	0.334951	0.17337	0.323617	0.288011	0.258496
cg26394982	0.316252	0.303936	0.311405	0.314666	0.296548	0.320138	0.27248	0.273374	0.25203	0.213973	0.231212	0.269382	0.243722	0.267058	0.210732	0.232578	0.203375	0.213884	0.255109	0.245796	0.227983	0.240612	0.221151	0.220131	0.237551	0.242805	0.221545	0.274395	0.228818	0.266455	0.221521	0.198165	0.221904	0.230011	0.230143	0.243322	0.223498	0.235417	0.215544	0.211583	0.229412	0.253832	0.277481	0.221343	0.298115	0.279601	0.211971	0.270959	0.260226
cg09229620	0.457525	0.410489	0.48812	0.402362	0.415188	0.382479	0.432035	0.404473	0.312428	0.324182	0.38228	0.29454	0.326723	0.332549	0.374786	0.333905	0.377462	0.300518	0.338241	0.291765	0.355763	0.314288	0.333002	0.357088	0.375869	0.324289	0.373842	0.263284	0.334197	0.39008	0.370252	0.236827	0.337024	0.313767	0.313378	0.342964	0.369501	0.356339	0.315582	0.26724	0.310048	0.36882	0.325767	0.376554	0.389904	0.278472	0.23234	0.336742	0.389723
cg16036168	0.701886	0.777563	0.703514	0.730979	0.726694	0.724746	0.724887	0.723687	0.55453	0.657418	0.662094	0.651283	0.65631	0.660535	0.685133	0.629294	0.604846	0.64683	0.527507	0.685655	0.75571	0.655289	0.611996	0.583938	0.645897	0.715558	0.535639	0.609917	0.608134	0.694615	0.694659	0.596033	0.600291	0.660101	0.642107	0.563384	0.638935	0.709816	0.640563	0.648676	0.641831	0.67247	0.616372	0.658362	0.661874	0.69078	0.643339	0.55646	0.68016
cg02470874	0.512107	0.492862	0.448037	0.428453	0.484213	0.464684	0.433209	0.428014	0.369416	0.388168	0.415294	0.360795	0.348761	0.429327	0.372454	0.388265	0.431973	0.315908	0.347484	0.357263	0.405788	0.341667	0.403902	0.427348	0.381516	0.373212	0.385875	0.28779	0.314633	0.428222	0.345456	0.292945	0.328239	0.367552	0.330203	0.400965	0.358309	0.377367	0.349962	0.35441	0.344014	0.44161	0.377209	0.451064	0.408098	0.324632	0.341585	0.322049	0.407025
cg24431872	0.230683	0.19751	0.230564	0.269498	0.214364	0.20718	0.245415	0.187566	0.115747	0.132111	0.178093	0.144185	0.164791	0.198658	0.140904	0.155688	0.129151	0.19545	0.142584	0.136265	0.143717	0.127455	0.137316	0.119731	0.148413	0.157226	0.109021	0.148745	0.167838	0.154444	0.147797	0.137096	0.158749	0.179788	0.10751	0.118088	0.129672	0.151159	0.149805	0.101862	0.143696	0.177154	0.128299	0.225002	0.173537	0.156328	0.13811	0.155801	0.21749
cg26915536	0.179745	0.142342	0.15956	0.185105	0.181835	0.177969	0.131347	0.139327	0.0444785	0.130842	0.123106	0.12002	0.104196	0.0903015	0.0848013	0.113517	0.0624865	0.0672055	0.149314	0.0831964	0.0595298	0.0932783	0.0531644	0.0752508	0.103092	0.137953	0.117387	0.108228	0.130808	0.113151	0.0936147	0.0993264	0.0684084	0.112692	0.0719333	0.0613258	0.0882196	0.139116	0.106172	0.0703377	0.0844148	0.0879186	0.0985067	0.138034	0.178263	0.0732906	0.0311869	0.0933069	0.123917
cg21946824	0.49203	0.431124	0.473253	0.472419	0.536328	0.438994	0.518701	0.457226	0.323093	0.227396	0.398862	0.335256	0.292876	0.422491	0.413086	0.439824	0.350257	0.156798	0.287129	0.283846	0.307315	0.237573	0.3214	0.329698	0.437136	0.268669	0.363721	0.252799	0.302388	0.435095	0.382086	0.146802	0.303645	0.162437	0.373214	0.317502	0.341165	0.340741	0.353471	0.31201	0.291452	0.441088	0.294375	0.342597	0.403179	0.447694	0.255055	0.288055	0.485428
cg26348487	0.265396	0.283775	0.267271	0.29346	0.274142	0.275326	0.237464	0.206407	0.159706	0.19129	0.202565	0.169902	0.159291	0.240332	0.180329	0.145006	0.192741	0.17939	0.141666	0.188204	0.157329	0.135067	0.194933	0.188076	0.169193	0.246974	0.174918	0.0911499	0.151022	0.248361	0.146404	0.126277	0.16626	0.199293	0.13451	0.228693	0.198701	0.150766	0.16461	0.121328	0.149725	0.201197	0.143446	0.18359	0.208512	0.144243	0.145972	0.198497	0.167246
cg12526471	0.584547	0.674364	0.612261	0.604709	0.632675	0.663122	0.640993	0.56381	0.563153	0.510437	0.519587	0.451496	0.496028	0.553357	0.465535	0.505203	0.499638	0.367412	0.591231	0.411014	0.547357	0.524677	0.55269	0.538046	0.539345	0.579672	0.521361	0.55669	0.481602	0.519118	0.513914	0.505801	0.496357	0.507484	0.523901	0.532247	0.241883	0.605856	0.479593	0.39956	0.512942	0.57326	0.611887	0.500741	0.572849	0.528029	0.411367	0.503238	0.603901
cg12628550	0.0854936	0.0912963	0.118991	0.106212	0.161233	0.175409	0.16001	0.131174	0.353915	0.328659	0.233813	0.221344	0.27596	0.195702	0.367456	0.316093	0.145077	0.299184	0.21255	0.256439	0.244808	0.274459	0.226644	0.222733	0.19347	0.272109	0.326473	0.252137	0.259132	0.283024	0.319189	0.272983	0.396475	0.282711	0.363704	0.203585	0.278412	0.161121	0.213164	0.278336	0.144688	0.156941	0.237432	0.241353	0.138977	0.194034	0.229883	0.270904	0.210922
cg03372407	0.284086	0.318436	0.323444	0.291221	0.304712	0.310192	0.244605	0.302157	0.166309	0.201164	0.178967	0.221918	0.244893	0.243519	0.274911	0.159949	0.246178	0.146809	0.220534	0.259575	0.217455	0.184462	0.238288	0.252718	0.25146	0.236	0.235678	0.187382	0.224956	0.235184	0.228626	0.172891	0.233543	0.172299	0.224291	0.227606	0.226338	0.257395	0.20406	0.219614	0.281244	0.278117	0.203048	0.260154	0.250988	0.220059	0.153762	0.251232	0.269494
cg12710648	0.168181	0.233567	0.213009	0.194989	0.233032	0.231126	0.197851	0.170549	0.0956387	0.217616	0.141354	0.247202	0.141285	0.170265	0.134698	0.0859009	0.139811	0.138342	0.11246	0.116975	0.171886	0.105469	0.154664	0.195648	0.101893	0.130026	0.102778	0.107035	0.0937421	0.127929	0.212298	0.089733	0.0772916	0.177104	0.122577	0.140536	0.114139	0.103528	0.104731	0.12953	0.136374	0.17202	0.144124	0.0964049	0.134021	0.0924975	0.147237	0.108137	0.123988
cg14423778	0.429467	0.456575	0.453855	0.442461	0.544513	0.406879	0.384695	0.457197	0.22511	0.213769	0.348261	0.38099	0.335338	0.371423	0.446634	0.329679	0.301477	0.259039	0.314673	0.340893	0.292906	0.379771	0.349368	0.344877	0.3007	0.356258	0.358399	0.276413	0.244193	0.442815	0.384653	0.342153	0.350508	0.259887	0.323995	0.269396	0.35681	0.313342	0.485268	0.373216	0.338658	0.406821	0.306846	0.357049	0.37009	0.386043	0.247774	0.239082	0.419314
cg25974355	0.43014	0.544109	0.375178	0.407657	0.398883	0.468602	0.447432	0.462306	0.348142	0.383529	0.288505	0.287573	0.314875	0.250238	0.365777	0.353758	0.270528	0.344217	0.240858	0.309649	0.289638	0.303093	0.412546	0.255738	0.416044	0.260845	0.19681	0.375	0.323204	0.322514	0.603604	0.31571	0.249264	0.485825	0.362396	0.277682	0.272695	0.296633	0.319877	0.365988	0.288423	0.279635	0.304594	0.294986	0.276832	0.372819	0.253051	0.423662	0.258455
cg03143269	0.668387	0.742553	0.702265	0.710862	0.665334	0.674077	0.66317	0.679606	0.538193	0.568787	0.549853	0.627261	0.586043	0.590249	0.633059	0.585716	0.659864	0.492874	0.57617	0.62018	0.66199	0.651247	0.606464	0.617951	0.561997	0.565055	0.591993	0.477622	0.534231	0.575584	0.581927	0.491565	0.556979	0.587441	0.556323	0.612712	0.592869	0.595379	0.605502	0.599645	0.669616	0.667768	0.572842	0.660318	0.657765	0.585167	0.588978	0.545072	0.709511
cg06234584	0.314052	0.350322	0.312431	0.346473	0.378145	0.346656	0.350879	0.330812	0.220972	0.273497	0.32151	0.252136	0.244229	0.28828	0.327866	0.281961	0.319153	0.155566	0.243219	0.230778	0.298589	0.193328	0.280534	0.256617	0.268368	0.256088	0.284044	0.175224	0.168108	0.345903	0.189363	0.176481	0.214526	0.240922	0.314816	0.19621	0.25161	0.273889	0.226834	0.215911	0.254915	0.314963	0.294092	0.334172	0.284284	0.263005	0.207229	0.258565	0.31672
cg02431972	0.433534	0.242133	0.347901	0.385908	0.455915	0.405851	0.384612	0.475415	0.565291	0.507064	0.502266	0.524113	0.453545	0.430167	0.507201	0.6964	0.474713	0.531296	0.382538	0.549996	0.586118	0.500927	0.577792	0.495599	0.513933	0.461558	0.565493	0.578384	0.535895	0.660271	0.445496	0.440865	0.676247	0.471275	0.528254	0.719991	0.429418	0.418178	0.539106	0.581152	0.615321	0.510856	0.450429	0.861658	0.553246	0.483894	0.490547	0.540794	0.647567
cg07511014	0.438122	0.450407	0.40651	0.484256	0.466784	0.468855	0.406238	0.474468	0.277426	0.366697	0.351216	0.419872	0.363075	0.396788	0.329747	0.326037	0.317895	0.282158	0.385019	0.371296	0.270899	0.33838	0.338036	0.317805	0.383997	0.377776	0.310364	0.342001	0.35067	0.333468	0.296898	0.27857	0.302377	0.352367	0.303901	0.274698	0.383562	0.428841	0.359442	0.353829	0.370953	0.373894	0.360145	0.432969	0.431399	0.316773	0.215733	0.391951	0.443853
cg27200158	0.531883	0.556263	0.488938	0.509098	0.50046	0.523387	0.487882	0.496118	0.467051	0.487321	0.459522	0.430391	0.403154	0.462361	0.454328	0.457615	0.44539	0.363456	0.383478	0.396996	0.560813	0.415517	0.475928	0.46456	0.451407	0.431968	0.46028	0.443542	0.385484	0.442045	0.424054	0.396329	0.419673	0.412244	0.438785	0.486664	0.405415	0.44428	0.421249	0.49535	0.474856	0.475441	0.449813	0.501718	0.488922	0.467374	0.408063	0.436414	0.472996
cg01019875	0.167466	0.176569	0.177776	0.195544	0.161319	0.13634	0.236488	0.138678	0.116624	0.102445	0.0944494	0.101928	0.109457	0.129366	0.0978332	0.0783917	0.060266	0.0917787	0.0740234	0.0920907	0.109963	0.0546888	0.1569	0.108152	0.0812098	0.139017	0.109944	0.0993721	0.0659559	0.0898801	0.0917612	0.136867	0.0820166	0.134551	0.0629931	0.187627	0.0644572	0.08218	0.0925231	0.0614334	0.087653	0.0754755	0.0995292	0.178695	0.127957	0.0627779	0.10416	0.0893901	0.0660988
cg14269973	0.271301	0.202358	0.265571	0.194196	0.201512	0.262664	0.23489	0.204208	0.111777	0.198167	0.116543	0.188982	0.160519	0.20555	0.156813	0.178825	0.148826	0.20654	0.120736	0.226117	0.169563	0.177454	0.147609	0.195952	0.174459	0.19401	0.163883	0.140808	0.1606	0.198737	0.205451	0.135514	0.164257	0.16059	0.121547	0.188917	0.109388	0.130558	0.126486	0.103331	0.128987	0.150532	0.171458	0.218988	0.177071	0.139374	0.134293	0.144791	0.148517
cg04132452	0.477608	0.40436	0.409378	0.469193	0.372793	0.474139	0.391769	0.351939	0.284438	0.318342	0.336551	0.318683	0.306741	0.373617	0.308226	0.318379	0.324524	0.307121	0.248806	0.348738	0.275251	0.282415	0.329095	0.343063	0.341864	0.381328	0.299121	0.296207	0.32901	0.353091	0.347002	0.289791	0.321788	0.341139	0.304855	0.396312	0.349309	0.3596	0.293108	0.265173	0.354724	0.366317	0.339216	0.397311	0.400408	0.264744	0.275063	0.297138	0.313441
cg18723737	0.792875	0.821112	0.79809	0.865117	0.851995	0.844239	0.826967	0.834693	0.747817	0.65979	0.76524	0.760586	0.734631	0.747115	0.73094	0.805436	0.765881	0.673925	0.680573	0.746708	0.728559	0.774423	0.702688	0.773673	0.767523	0.794615	0.676524	0.726222	0.759025	0.758097	0.76234	0.684479	0.74669	0.723608	0.727638	0.818836	0.806554	0.794396	0.721166	0.843331	0.749089	0.693395	0.648687	0.797782	0.785218	0.841589	0.713659	0.765319	0.786112
cg11268280	0.460795	0.404117	0.430182	0.453622	0.416361	0.413923	0.452232	0.402931	0.369201	0.347935	0.406788	0.346489	0.369579	0.364925	0.39952	0.363922	0.34056	0.317861	0.32651	0.35458	0.403847	0.280008	0.377349	0.264374	0.360925	0.379628	0.315642	0.287444	0.31347	0.326137	0.353441	0.323382	0.320941	0.356547	0.337841	0.413764	0.303668	0.375771	0.342123	0.28426	0.354295	0.410297	0.339433	0.444013	0.430527	0.354647	0.28288	0.307079	0.257992
cg21550024	0.508026	0.526668	0.526832	0.509589	0.472602	0.465791	0.527815	0.477214	0.330548	0.372939	0.505719	0.461159	0.41653	0.46646	0.482744	0.414161	0.45585	0.382185	0.336576	0.394808	0.508997	0.416608	0.378694	0.39721	0.446861	0.470353	0.485743	0.364288	0.350525	0.495389	0.427553	0.402109	0.399156	0.448281	0.404551	0.339883	0.426585	0.459999	0.429322	0.325783	0.449506	0.467126	0.439217	0.495017	0.497113	0.431914	0.392564	0.41004	0.443117
cg06815976	0.54306	0.469094	0.478148	0.463054	0.530358	0.501728	0.532229	0.458557	0.505972	0.458083	0.398635	0.285597	0.346813	0.449882	0.437771	0.39003	0.43356	0.379375	0.380032	0.343097	0.369447	0.324166	0.344197	0.406532	0.415991	0.412749	0.447275	0.33952	0.268377	0.436702	0.359335	0.286548	0.356984	0.380757	0.327288	0.229069	0.402869	0.428636	0.427689	0.234867	0.34357	0.459611	0.463481	0.483346	0.451276	0.333267	0.296695	0.422999	0.540457
cg21140898	0.420215	0.357555	0.354082	0.345998	0.301108	0.284623	0.384412	0.351478	0.188054	0.237338	0.316403	0.220295	0.168994	0.317716	0.427178	0.210375	0.222755	0.26687	0.220621	0.304255	0.227186	0.147895	0.223665	0.170668	0.249569	0.323471	0.246028	0.145758	0.159063	0.23803	0.199722	0.225438	0.263729	0.294981	0.335491	0.17378	0.292719	0.259733	0.253382	0.15098	0.267278	0.246684	0.243503	0.23224	0.279251	0.302891	0.224602	0.192872	0.192316
cg02083825	0.601799	0.630898	0.592781	0.547483	0.712046	0.578092	0.539345	0.547684	0.512154	0.483342	0.487612	0.554522	0.46039	0.516279	0.482906	0.501129	0.516087	0.435233	0.530138	0.449335	0.526596	0.417559	0.509667	0.411467	0.539524	0.414565	0.5155	0.479018	0.476729	0.491379	0.55644	0.413686	0.424344	0.526687	0.483414	0.436678	0.457034	0.525066	0.445727	0.498705	0.450573	0.638024	0.580819	0.574222	0.527632	0.379525	0.368528	0.462372	0.591189
cg06864047	0.587037	0.586359	0.542784	0.507204	0.561208	0.495597	0.530704	0.483354	0.493858	0.44946	0.420045	0.452536	0.462784	0.479481	0.478186	0.407296	0.434053	0.383983	0.386147	0.436224	0.418898	0.408915	0.480366	0.426766	0.412618	0.431932	0.410293	0.4652	0.38426	0.422383	0.427819	0.417714	0.352395	0.523986	0.394495	0.507822	0.445464	0.462944	0.335892	0.382134	0.439006	0.575915	0.499226	0.475715	0.477377	0.474085	0.363627	0.470579	0.439953
cg00661523	0.214584	0.214693	0.302605	0.263286	0.343927	0.270498	0.273231	0.288004	0.158941	0.187473	0.260663	0.255504	0.217964	0.235286	0.236185	0.156176	0.196138	0.168655	0.199171	0.21062	0.235156	0.177259	0.199988	0.193938	0.185894	0.192771	0.224858	0.247894	0.164113	0.229409	0.204063	0.196786	0.178893	0.146255	0.202166	0.106871	0.208769	0.22778	0.206158	0.143461	0.173727	0.205348	0.192551	0.212832	0.217444	0.197149	0.152926	0.192539	0.190842
cg19170156	0.545964	0.485172	0.512322	0.520217	0.523566	0.521592	0.492213	0.488924	0.489573	0.362815	0.452519	0.537632	0.434343	0.448512	0.394331	0.425872	0.469896	0.391159	0.437287	0.434684	0.515254	0.39623	0.442604	0.428037	0.448418	0.41243	0.432429	0.461183	0.414376	0.42998	0.442772	0.411544	0.454169	0.432948	0.389472	0.49436	0.471465	0.415352	0.494104	0.394016	0.46093	0.485188	0.498882	0.399674	0.45873	0.463296	0.417264	0.470732	0.470031
cg26681628	0.771171	0.720923	0.705378	0.701171	0.800237	0.758369	0.761561	0.733132	0.71239	0.617919	0.662442	0.610115	0.693159	0.742759	0.67723	0.610229	0.724263	0.654369	0.69584	0.6284	0.658501	0.639028	0.630179	0.712226	0.612847	0.639691	0.680791	0.645696	0.517443	0.630587	0.703865	0.576367	0.65148	0.649716	0.704494	0.636479	0.621802	0.685534	0.5314	0.627884	0.735542	0.732642	0.656399	0.608065	0.684794	0.640793	0.663625	0.662933	0.766082
cg22080940	0.722114	0.677866	0.723363	0.688091	0.734424	0.695027	0.736098	0.675485	0.652794	0.620902	0.490386	0.691262	0.674128	0.634445	0.606943	0.609879	0.679265	0.572877	0.554037	0.623191	0.540811	0.632347	0.695187	0.681959	0.670698	0.659992	0.617319	0.651093	0.630529	0.590957	0.620854	0.593584	0.626373	0.633023	0.647226	0.683469	0.624474	0.643884	0.570383	0.660079	0.649529	0.662498	0.588102	0.664909	0.661771	0.701593	0.580652	0.607051	0.682302
cg11348249	0.288634	0.25824	0.339403	0.283187	0.288681	0.300324	0.378686	0.303317	0.210079	0.219906	0.260815	0.263405	0.288872	0.286358	0.237047	0.192574	0.226784	0.278918	0.160014	0.223493	0.269522	0.228041	0.297013	0.25165	0.284315	0.297898	0.219212	0.199106	0.2463	0.243256	0.229685	0.233874	0.207619	0.278728	0.242084	0.28941	0.245339	0.168047	0.214057	0.210417	0.221708	0.229272	0.213129	0.257737	0.302909	0.296927	0.182525	0.224343	0.240223
cg13537530	0.382849	0.422719	0.36443	0.359351	0.424234	0.391185	0.388467	0.385167	0.289209	0.343112	0.262178	0.366432	0.342079	0.280797	0.310543	0.370625	0.331592	0.325372	0.279373	0.295485	0.309135	0.341852	0.395603	0.386325	0.284048	0.297644	0.376495	0.369598	0.341079	0.324876	0.331825	0.252052	0.329089	0.340303	0.344028	0.369875	0.311881	0.355667	0.31585	0.293624	0.32984	0.340798	0.290859	0.41154	0.363178	0.324885	0.31719	0.297968	0.374996
cg08697985	0.454289	0.408643	0.389188	0.340727	0.433578	0.399791	0.386847	0.445984	0.35713	0.289983	0.31875	0.370285	0.252073	0.243376	0.38741	0.305614	0.343854	0.325014	0.254816	0.234887	0.386208	0.321242	0.3973	0.330849	0.367352	0.350698	0.243217	0.333141	0.424996	0.351549	0.352631	0.294234	0.313527	0.332353	0.307304	0.351818	0.278349	0.315758	0.310591	0.336297	0.251732	0.352769	0.301897	0.392583	0.38158	0.298933	0.197297	0.333862	0.385453
cg14758788	0.586796	0.703317	0.621416	0.564119	0.659596	0.57648	0.559888	0.610049	0.47261	0.53731	0.607376	0.451402	0.47549	0.600707	0.478621	0.481223	0.534776	0.4496	0.412402	0.535408	0.485168	0.389707	0.403899	0.527803	0.57946	0.491503	0.527343	0.436087	0.480035	0.543467	0.43978	0.352595	0.468854	0.420976	0.480813	0.403529	0.507807	0.509158	0.539788	0.506206	0.486148	0.714396	0.491408	0.563645	0.54719	0.502192	0.444833	0.454102	0.564598
cg05722568	0.401315	0.376354	0.31052	0.355091	0.346832	0.410746	0.445323	0.485009	0.626941	0.64441	0.456048	0.632098	0.584688	0.47053	0.454279	0.590628	0.443236	0.63676	0.473626	0.499267	0.659434	0.65916	0.653609	0.557109	0.514434	0.483893	0.526647	0.719678	0.623489	0.425841	0.454948	0.620225	0.587109	0.558735	0.455403	0.727396	0.346316	0.500443	0.549005	0.672999	0.587206	0.373565	0.498909	0.488289	0.474883	0.543753	0.566406	0.564578	0.431378
cg00169167	0.446443	0.355405	0.44143	0.428575	0.391179	0.47531	0.452718	0.4203	0.39051	0.357237	0.329663	0.332865	0.355425	0.303981	0.303707	0.316913	0.304065	0.316243	0.322424	0.394908	0.329785	0.293034	0.332552	0.290622	0.299525	0.389852	0.294022	0.303574	0.338672	0.437756	0.364868	0.268453	0.33575	0.37361	0.301114	0.302392	0.389809	0.365165	0.328295	0.325406	0.38554	0.388047	0.349336	0.315744	0.483335	0.444025	0.284828	0.441733	0.363859
cg04640109	0.348994	0.273651	0.330722	0.322603	0.317898	0.387638	0.315113	0.253284	0.180146	0.225391	0.219491	0.243029	0.284444	0.289923	0.200121	0.256648	0.284377	0.186254	0.19115	0.196359	0.28044	0.239013	0.258941	0.242579	0.259497	0.230083	0.222354	0.227727	0.233232	0.226701	0.271525	0.183069	0.210108	0.270587	0.221355	0.246689	0.246754	0.199814	0.188604	0.25205	0.278673	0.271239	0.249859	0.312084	0.251878	0.237064	0.153527	0.278628	0.317037
cg16733993	0.677614	0.629412	0.654873	0.617113	0.593926	0.618506	0.656423	0.582486	0.545478	0.5389	0.582051	0.583962	0.577771	0.584861	0.558737	0.522549	0.581887	0.507691	0.50822	0.548214	0.614899	0.59128	0.595752	0.563599	0.579774	0.551596	0.541511	0.526331	0.518628	0.582552	0.551293	0.49673	0.516003	0.539313	0.543535	0.528095	0.576213	0.597007	0.486373	0.561921	0.549519	0.593434	0.58106	0.656142	0.557741	0.591995	0.525861	0.567636	0.552153
cg13551137	0.677443	0.64735	0.728687	0.717102	0.723116	0.76086	0.72546	0.750379	0.853985	0.712335	0.73722	0.763387	0.793907	0.776054	0.798751	0.721159	0.830041	0.849406	0.648851	0.788143	0.800446	0.822033	0.80484	0.804368	0.757395	0.783038	0.794464	0.788703	0.819827	0.808658	0.783665	0.765011	0.831722	0.685639	0.807125	0.796738	0.80531	0.823508	0.753743	0.820255	0.692184	0.808036	0.741973	0.716483	0.82876	0.836155	0.761779	0.829067	0.782712
cg23125716	0.516797	0.609691	0.5933	0.502575	0.551576	0.539716	0.547706	0.511485	0.451294	0.475524	0.494668	0.417361	0.561973	0.420743	0.428134	0.494132	0.522154	0.479389	0.52494	0.447831	0.583898	0.51435	0.524113	0.518701	0.469039	0.451799	0.480856	0.407339	0.448014	0.474049	0.458833	0.455901	0.429372	0.518549	0.477054	0.412363	0.492035	0.467526	0.457762	0.452299	0.498475	0.511478	0.510989	0.486941	0.487291	0.504344	0.475456	0.460447	0.486259
cg16651537	0.652025	0.645733	0.582561	0.572613	0.67259	0.662721	0.647971	0.654366	0.442149	0.549537	0.54946	0.435045	0.595173	0.557982	0.509182	0.434093	0.661079	0.353517	0.43565	0.489533	0.58445	0.388853	0.582436	0.47569	0.51486	0.479631	0.549826	0.419173	0.439748	0.622805	0.456231	0.52132	0.480436	0.477457	0.462265	0.439518	0.551802	0.591046	0.46688	0.481688	0.364498	0.68057	0.513303	0.561153	0.631568	0.589121	0.424875	0.449612	0.684891
cg00319367	0.428325	0.421992	0.38407	0.355694	0.488936	0.455588	0.406694	0.411006	0.321827	0.294262	0.402994	0.328601	0.377724	0.353041	0.339048	0.404993	0.381234	0.308691	0.292494	0.294913	0.368375	0.296267	0.34706	0.356504	0.378704	0.362413	0.320374	0.32588	0.298588	0.378911	0.304626	0.262039	0.266261	0.291654	0.343014	0.330619	0.346781	0.300021	0.325962	0.340005	0.343535	0.373308	0.318576	0.391937	0.383636	0.36618	0.281801	0.343459	0.462219
cg10856826	0.344317	0.368678	0.385739	0.334128	0.338632	0.36653	0.388977	0.388364	0.284438	0.361753	0.271947	0.341276	0.305404	0.289421	0.339023	0.317333	0.305372	0.327865	0.352704	0.312809	0.295565	0.344051	0.338459	0.267572	0.309017	0.283219	0.300766	0.351586	0.294799	0.310261	0.309538	0.241083	0.344764	0.288273	0.280455	0.310022	0.318648	0.336771	0.327921	0.327052	0.286994	0.294445	0.367011	0.353471	0.34977	0.29675	0.327888	0.302973	0.288362
cg24511283	0.497688	0.455068	0.439347	0.464164	0.493333	0.520055	0.477449	0.470861	0.271988	0.310627	0.432421	0.352992	0.409909	0.421611	0.341267	0.450347	0.521431	0.260882	0.418245	0.328608	0.425512	0.305419	0.397728	0.364286	0.439831	0.403102	0.339534	0.406172	0.430349	0.463944	0.412905	0.375088	0.424045	0.420995	0.416131	0.50827	0.394721	0.382325	0.372754	0.431138	0.345455	0.433615	0.374826	0.439497	0.404875	0.483947	0.370754	0.423744	0.384881
cg11664090	0.38948	0.410735	0.362115	0.376512	0.463559	0.434755	0.45578	0.347255	0.329894	0.342497	0.424616	0.289292	0.352906	0.367573	0.347977	0.31468	0.263446	0.269655	0.287057	0.277385	0.364667	0.302028	0.316981	0.342679	0.323771	0.338512	0.336669	0.260505	0.237968	0.339676	0.278698	0.330606	0.366649	0.323802	0.291677	0.251961	0.368705	0.322862	0.283234	0.36617	0.196514	0.346483	0.345409	0.378362	0.350171	0.305931	0.211942	0.333257	0.480797
cg19418809	0.563639	0.626873	0.485175	0.503188	0.526967	0.573354	0.487356	0.558759	0.456837	0.52499	0.404238	0.474717	0.43407	0.370722	0.465536	0.530208	0.402863	0.474811	0.392552	0.441496	0.446534	0.417411	0.535425	0.371202	0.572613	0.43741	0.31937	0.474109	0.459045	0.491015	0.589214	0.446297	0.388796	0.519412	0.494563	0.409506	0.399001	0.418438	0.480346	0.434275	0.415757	0.424351	0.412329	0.468073	0.442867	0.473733	0.396484	0.527866	0.413392
cg21305096	0.734176	0.801287	0.711466	0.740497	0.702759	0.72713	0.709933	0.667399	0.703592	0.691529	0.627638	0.691766	0.694868	0.693558	0.638465	0.648449	0.656119	0.674224	0.590222	0.677666	0.727365	0.682839	0.655515	0.632144	0.674872	0.663717	0.65368	0.640654	0.623865	0.637585	0.749331	0.694937	0.645709	0.6988	0.697663	0.680469	0.715587	0.649336	0.665526	0.672848	0.673674	0.646329	0.635755	0.673647	0.663028	0.755721	0.659942	0.656483	0.612878
cg26245921	0.643606	0.768852	0.660983	0.641515	0.654874	0.688879	0.70474	0.598041	0.620461	0.555533	0.581454	0.523944	0.630957	0.602831	0.52433	0.485228	0.670375	0.495356	0.571504	0.565338	0.619762	0.500179	0.474489	0.595447	0.580437	0.640984	0.564676	0.623754	0.505227	0.612532	0.545425	0.580162	0.549867	0.612066	0.534596	0.609884	0.594857	0.591262	0.514622	0.601074	0.60688	0.528009	0.579117	0.609025	0.595711	0.680696	0.538265	0.607946	0.627446
cg17109669	0.697058	0.54674	0.631836	0.608255	0.607979	0.590001	0.578509	0.590522	0.488366	0.496793	0.524611	0.485835	0.516518	0.551759	0.549552	0.52826	0.571716	0.453428	0.450565	0.439168	0.582171	0.514839	0.5197	0.61308	0.563463	0.560533	0.535773	0.449463	0.528191	0.547262	0.514807	0.424599	0.480462	0.551013	0.469525	0.467248	0.496732	0.539893	0.528799	0.503196	0.501649	0.529997	0.479952	0.588423	0.591327	0.530522	0.501819	0.534202	0.589878
cg07236114	0.517304	0.654614	0.599194	0.617256	0.618726	0.595247	0.586596	0.607614	0.744322	0.591582	0.601911	0.683157	0.757605	0.610583	0.730431	0.617442	0.673869	0.693521	0.652724	0.648043	0.71568	0.66288	0.699241	0.623577	0.741861	0.66412	0.72503	0.64799	0.690436	0.713276	0.680307	0.672597	0.614726	0.644328	0.675713	0.689335	0.613107	0.636559	0.71425	0.701968	0.684474	0.65751	0.644946	0.620267	0.677091	0.663741	0.68074	0.677885	0.62604
cg15149655	0.160262	0.145169	0.19919	0.169403	0.138549	0.170489	0.246357	0.121497	0.118788	0.164489	0.079949	0.0935281	0.097374	0.114332	0.140647	0.082204	0.082773	0.11479	0.067191	0.142971	0.113189	0.0779796	0.095789	0.0686414	0.101787	0.112595	0.0979923	0.097098	0.0623832	0.123438	0.126817	0.197202	0.0979605	0.152388	0.126189	0.0880594	0.0841428	0.0740891	0.069407	0.0508713	0.055003	0.101978	0.0973972	0.176692	0.123202	0.0673245	0.0625782	0.101654	0.09637
cg11041353	0.613918	0.723742	0.585887	0.575684	0.622727	0.561555	0.607993	0.572695	0.504795	0.527495	0.55034	0.5438	0.473238	0.549257	0.534567	0.515084	0.534849	0.42636	0.530523	0.48443	0.595099	0.520737	0.637214	0.533989	0.545579	0.601304	0.511448	0.492609	0.478614	0.506895	0.446323	0.498063	0.498238	0.522132	0.485883	0.454543	0.542421	0.480801	0.520677	0.5238	0.520564	0.614799	0.543608	0.619697	0.577663	0.487791	0.524351	0.549828	0.584054
cg14261559	0.39209	0.38379	0.406788	0.331791	0.443219	0.38682	0.394146	0.40244	0.224142	0.351059	0.364736	0.334467	0.304983	0.364962	0.392381	0.325494	0.366272	0.31578	0.288328	0.322521	0.365191	0.312067	0.415396	0.335497	0.349658	0.322868	0.283598	0.286356	0.305812	0.303964	0.288555	0.200557	0.344773	0.333203	0.303863	0.308721	0.327609	0.310416	0.312204	0.317753	0.291909	0.365536	0.316133	0.380147	0.358621	0.283034	0.353792	0.332431	0.351824
cg11537298	0.554657	0.679488	0.541942	0.624168	0.64622	0.626504	0.615448	0.584213	0.795317	0.701646	0.663138	0.684833	0.682708	0.565257	0.719428	0.664818	0.610616	0.770405	0.701255	0.705357	0.680622	0.775481	0.591386	0.636959	0.727311	0.56662	0.705487	0.738973	0.777836	0.665352	0.70436	0.689136	0.733325	0.716579	0.662633	0.735429	0.665308	0.718313	0.724344	0.815279	0.756588	0.609207	0.683129	0.72636	0.71827	0.674202	0.707989	0.681639	0.723588
cg21617684	0.347334	0.377742	0.37966	0.275484	0.330768	0.346513	0.328909	0.328864	0.194744	0.289391	0.326521	0.23097	0.262877	0.321153	0.347246	0.247236	0.262218	0.180342	0.186621	0.262605	0.340459	0.190296	0.293898	0.294536	0.273936	0.243743	0.239589	0.113523	0.125236	0.333893	0.216977	0.147639	0.261885	0.233457	0.261458	0.138202	0.312854	0.28615	0.259546	0.181791	0.194881	0.297621	0.265841	0.298257	0.318699	0.213663	0.18058	0.253294	0.214912
cg08626436	0.641655	0.721012	0.731614	0.658352	0.754114	0.666998	0.680503	0.739531	0.564606	0.484864	0.509956	0.598922	0.567766	0.501336	0.667666	0.549896	0.633083	0.614183	0.648668	0.572078	0.611677	0.626233	0.711281	0.59269	0.579083	0.617796	0.534656	0.643715	0.534467	0.555081	0.72254	0.622505	0.47895	0.603959	0.658514	0.667623	0.607644	0.656575	0.648415	0.639824	0.659822	0.516887	0.622033	0.614415	0.619687	0.624782	0.576393	0.593966	0.523739
cg05727432	0.749766	0.667368	0.668081	0.720623	0.69373	0.655863	0.687971	0.646956	0.755408	0.817102	0.715776	0.669692	0.802022	0.734078	0.756834	0.817604	0.824859	0.795695	0.778317	0.723119	0.769599	0.834718	0.742177	0.809031	0.729497	0.793102	0.822368	0.736128	0.769417	0.843431	0.727518	0.715525	0.740712	0.783215	0.7219	0.785258	0.66326	0.80695	0.807667	0.79143	0.801518	0.701861	0.75043	0.825621	0.843892	0.78198	0.747609	0.820442	0.83577
cg09485398	0.430651	0.499812	0.446481	0.478734	0.465422	0.481966	0.486101	0.381253	0.371257	0.413884	0.35657	0.352657	0.411584	0.42735	0.304497	0.361258	0.426549	0.341058	0.414042	0.346045	0.380745	0.319934	0.271711	0.395919	0.372052	0.452841	0.354785	0.387145	0.309816	0.406454	0.378807	0.416292	0.360985	0.399796	0.336338	0.402486	0.398614	0.379833	0.316226	0.397461	0.40934	0.337354	0.371804	0.394942	0.421568	0.435474	0.355567	0.411324	0.436549
cg20503956	0.59892	0.629995	0.591448	0.637729	0.63829	0.604535	0.655669	0.578386	0.622796	0.550087	0.602573	0.634916	0.577027	0.57414	0.577335	0.513144	0.526808	0.528156	0.527892	0.557848	0.572164	0.490128	0.558238	0.546117	0.541952	0.561229	0.534275	0.563003	0.575763	0.589932	0.60143	0.523969	0.519336	0.54383	0.522179	0.525971	0.521279	0.548134	0.696095	0.519527	0.516162	0.568906	0.563217	0.613759	0.604244	0.630624	0.508385	0.53039	0.588885
cg07786090	0.66496	0.68186	0.641725	0.628724	0.619809	0.615729	0.660102	0.645432	0.649223	0.618844	0.557931	0.658286	0.592599	0.560285	0.562991	0.574309	0.555886	0.526397	0.546219	0.541175	0.63362	0.573877	0.61011	0.497655	0.589469	0.602653	0.592855	0.621204	0.571798	0.615554	0.610526	0.590433	0.549032	0.628344	0.507701	0.587324	0.569793	0.580899	0.508989	0.600722	0.603103	0.607008	0.564477	0.625714	0.630912	0.642008	0.562035	0.573323	0.619077
cg00405069	0.564768	0.5226	0.597912	0.535823	0.585852	0.620687	0.641549	0.573405	0.513519	0.487004	0.53177	0.546823	0.544174	0.531864	0.525369	0.473592	0.531579	0.515745	0.467543	0.559977	0.490054	0.527437	0.539063	0.518305	0.525289	0.54327	0.470169	0.526636	0.492034	0.514634	0.533712	0.510661	0.525793	0.579837	0.523446	0.556824	0.53231	0.516789	0.549379	0.478023	0.522983	0.461056	0.512205	0.524969	0.536881	0.491841	0.495582	0.514857	0.477027
cg18537730	0.297229	0.314507	0.288057	0.330184	0.282404	0.387801	0.362825	0.312024	0.330647	0.275684	0.222014	0.243346	0.292788	0.268797	0.219605	0.205237	0.257093	0.23295	0.256463	0.200036	0.302676	0.166327	0.24109	0.211546	0.237861	0.293925	0.234959	0.20858	0.15414	0.246925	0.207792	0.375735	0.218034	0.357384	0.151632	0.228381	0.228186	0.268336	0.141548	0.231407	0.233242	0.191891	0.287271	0.239187	0.321718	0.265402	0.197452	0.237875	0.215639
cg03142018	0.628666	0.637364	0.665651	0.543079	0.700214	0.636035	0.616477	0.593397	0.516862	0.590931	0.577607	0.616911	0.512774	0.533509	0.511685	0.535567	0.611756	0.4286	0.456948	0.453602	0.609685	0.498756	0.64448	0.498797	0.542379	0.539973	0.506083	0.472333	0.488594	0.483614	0.550664	0.50914	0.456294	0.535651	0.509186	0.528564	0.491185	0.536563	0.555566	0.495236	0.578864	0.615151	0.540544	0.613892	0.580842	0.466193	0.536081	0.509142	0.633186
cg03677069	0.801588	0.736182	0.822396	0.714506	0.830386	0.750907	0.739507	0.79835	0.626248	0.686236	0.729462	0.707506	0.667036	0.652217	0.626402	0.685321	0.717	0.601141	0.667132	0.706509	0.740987	0.724362	0.673885	0.680237	0.657114	0.684267	0.714722	0.645422	0.713016	0.657634	0.741718	0.612877	0.628632	0.691094	0.681571	0.676927	0.68368	0.716846	0.642293	0.698912	0.651847	0.742885	0.639847	0.772696	0.737044	0.667124	0.588535	0.740903	0.773763
cg21387752	0.236008	0.23859	0.233755	0.267977	0.220442	0.268847	0.252553	0.173714	0.25834	0.194353	0.148339	0.205964	0.136046	0.228494	0.17128	0.12695	0.134925	0.235778	0.154072	0.181033	0.138159	0.177714	0.154054	0.158228	0.18415	0.199827	0.189785	0.135763	0.152691	0.178549	0.17497	0.182334	0.186027	0.180699	0.19828	0.12757	0.19095	0.172868	0.172644	0.120108	0.219436	0.13341	0.184747	0.201365	0.21424	0.161079	0.164504	0.157496	0.175151
cg06048354	0.299442	0.21809	0.19561	0.268411	0.259193	0.272478	0.250055	0.276407	0.356339	0.385696	0.23875	0.297224	0.328001	0.322825	0.302136	0.298296	0.331486	0.339145	0.292375	0.357958	0.360893	0.400053	0.359518	0.267021	0.397562	0.311507	0.43725	0.338783	0.330442	0.24779	0.326644	0.338191	0.227852	0.268643	0.32897	0.350946	0.427264	0.360055	0.239529	0.284308	0.353684	0.29866	0.329721	0.342366	0.304517	0.307693	0.302259	0.412352	0.304497
cg08274637	0.824876	0.833557	0.786903	0.797462	0.749678	0.739716	0.809692	0.746344	0.725094	0.687379	0.712069	0.761701	0.736543	0.745692	0.627972	0.609955	0.766701	0.688759	0.71728	0.756059	0.770859	0.678715	0.695824	0.676768	0.717199	0.744437	0.685865	0.612903	0.67274	0.743949	0.70071	0.686556	0.687097	0.770303	0.698474	0.501861	0.723462	0.682881	0.647202	0.650803	0.760288	0.711252	0.697735	0.755643	0.781022	0.67822	0.664355	0.687433	0.718796
cg13681954	0.76028	0.742781	0.729085	0.701574	0.674115	0.693023	0.671911	0.706664	0.535452	0.650902	0.581388	0.615297	0.555298	0.682999	0.681852	0.610092	0.614169	0.564662	0.690063	0.70334	0.676159	0.676629	0.68451	0.589996	0.603553	0.669677	0.598948	0.587817	0.537668	0.611581	0.624654	0.495911	0.637752	0.653786	0.64654	0.542353	0.62378	0.642683	0.611131	0.598678	0.655676	0.662202	0.684288	0.711768	0.696398	0.700105	0.626842	0.638285	0.678249
cg26188501	0.230685	0.148776	0.209268	0.199919	0.223596	0.246587	0.217531	0.220982	0.118401	0.17982	0.180881	0.168894	0.129723	0.200256	0.134078	0.172055	0.10313	0.109706	0.132117	0.121578	0.0980531	0.113507	0.125625	0.126242	0.172326	0.221637	0.109367	0.135626	0.150456	0.107766	0.130151	0.124882	0.114934	0.138374	0.0764852	0.0963963	0.158073	0.173931	0.162545	0.110187	0.160988	0.1467	0.131084	0.233409	0.20168	0.098355	0.0701754	0.158543	0.189578
cg01661897	0.431096	0.482233	0.473305	0.502856	0.48816	0.394338	0.427312	0.421133	0.44018	0.483459	0.498123	0.411141	0.369477	0.442863	0.362098	0.402135	0.44741	0.306757	0.321117	0.418884	0.388693	0.301503	0.331785	0.427589	0.373928	0.408917	0.408221	0.351616	0.390723	0.373016	0.349399	0.393937	0.395098	0.3555	0.354916	0.301987	0.368059	0.364342	0.425599	0.331915	0.312608	0.435467	0.377026	0.376958	0.417812	0.344636	0.399133	0.360739	0.405151
cg14778169	0.524235	0.486093	0.523111	0.465304	0.447621	0.514273	0.546519	0.449732	0.4141	0.413245	0.449441	0.49681	0.463294	0.44413	0.413231	0.408077	0.434673	0.447756	0.396607	0.420231	0.482682	0.421248	0.45853	0.35207	0.452697	0.443739	0.403173	0.450359	0.434796	0.431687	0.483206	0.446315	0.409352	0.474622	0.434218	0.409207	0.417048	0.399184	0.395275	0.375502	0.41064	0.373287	0.405656	0.453507	0.446961	0.498872	0.384959	0.408579	0.387021
cg02197293	0.182257	0.259321	0.262777	0.227716	0.159953	0.205779	0.243829	0.199765	0.227897	0.153197	0.111223	0.212848	0.183484	0.121768	0.0963327	0.0850418	0.227065	0.199237	0.105392	0.100873	0.146838	0.178745	0.153563	0.117047	0.115725	0.180733	0.116373	0.13662	0.167447	0.146004	0.187558	0.20017	0.13573	0.195264	0.0717198	0.122912	0.105345	0.126692	0.0937877	0.0927745	0.165772	0.125555	0.0870722	0.195572	0.159702	0.189643	0.104179	0.0733825	0.0938592
cg25337414	0.371608	0.453985	0.415072	0.42418	0.425115	0.408659	0.380536	0.361975	0.438849	0.33983	0.376487	0.345004	0.410366	0.323557	0.361071	0.399533	0.383476	0.293471	0.342535	0.366347	0.403341	0.321254	0.360795	0.336642	0.402145	0.363578	0.311507	0.371281	0.366953	0.374628	0.40739	0.353704	0.267048	0.340387	0.31584	0.406012	0.353721	0.287341	0.240546	0.365949	0.382805	0.315809	0.365366	0.279909	0.362657	0.380439	0.312502	0.342497	0.355286
cg24009731	0.268057	0.25874	0.208891	0.205191	0.297951	0.247145	0.202466	0.158162	0.115762	0.162336	0.139804	0.0890292	0.169308	0.141995	0.151309	0.109371	0.205813	0.201017	0.196554	0.139317	0.153592	0.0987115	0.0941992	0.0918903	0.129243	0.142265	0.138034	0.0918917	0.0964943	0.168573	0.180103	0.124972	0.248477	0.141387	0.150817	0.0757128	0.172002	0.227358	0.117502	0.10704	0.115312	0.304127	0.161438	0.127407	0.158938	0.112034	0.0993559	0.139947	0.128871
cg05901141	0.265814	0.324223	0.310265	0.29933	0.341029	0.264821	0.304605	0.30736	0.213794	0.207213	0.261609	0.130607	0.290606	0.275087	0.203334	0.126337	0.288157	0.171125	0.123487	0.243692	0.243747	0.182775	0.33535	0.305195	0.259655	0.178931	0.221513	0.263094	0.196829	0.187164	0.302658	0.105125	0.190133	0.105555	0.200469	0.190999	0.232858	0.222152	0.220067	0.176961	0.239749	0.309534	0.120909	0.230992	0.224537	0.189904	0.105811	0.275025	0.249962
cg18086635	0.55912	0.564546	0.544896	0.507424	0.502963	0.534637	0.539285	0.501206	0.39673	0.470792	0.459628	0.505493	0.510531	0.500445	0.462539	0.46136	0.515801	0.455161	0.443923	0.458246	0.525461	0.459189	0.540978	0.448661	0.486332	0.488352	0.465292	0.424717	0.473084	0.524446	0.460608	0.448557	0.461115	0.496695	0.460272	0.510872	0.473966	0.480403	0.495379	0.408912	0.525319	0.427827	0.43653	0.50757	0.479031	0.55311	0.493404	0.413877	0.434251
cg07480640	0.703822	0.715175	0.7463	0.705617	0.758297	0.741812	0.754958	0.650153	0.651345	0.710152	0.63674	0.716107	0.641587	0.653828	0.646753	0.661866	0.637729	0.607752	0.624828	0.693954	0.632431	0.654625	0.614233	0.6857	0.646991	0.737312	0.627806	0.6327	0.630942	0.664765	0.580209	0.621472	0.703153	0.638541	0.569552	0.790398	0.625906	0.605287	0.660963	0.618801	0.65678	0.678569	0.675421	0.638921	0.635277	0.63333	0.660992	0.604147	0.673058
cg19274341	0.375565	0.413224	0.379196	0.377173	0.448079	0.373244	0.406773	0.40599	0.246568	0.345327	0.380591	0.27378	0.349959	0.31726	0.314401	0.257308	0.447437	0.23984	0.323964	0.293955	0.32776	0.246421	0.388232	0.364476	0.31265	0.370957	0.260478	0.228955	0.259514	0.331003	0.267067	0.231154	0.31583	0.360963	0.302003	0.340892	0.294545	0.332186	0.273279	0.264576	0.324871	0.339888	0.293027	0.415286	0.380366	0.281557	0.301376	0.26859	0.422801
cg18717288	0.526923	0.410993	0.476471	0.463421	0.516651	0.48097	0.442762	0.489309	0.332372	0.334593	0.469157	0.370916	0.286416	0.409216	0.425968	0.436614	0.342219	0.279515	0.416597	0.401187	0.382264	0.365232	0.39661	0.400704	0.457542	0.321475	0.338983	0.235147	0.313134	0.420771	0.372675	0.344125	0.355379	0.336908	0.332593	0.244986	0.302508	0.398726	0.345218	0.315417	0.374192	0.540849	0.412229	0.498934	0.433838	0.294662	0.266036	0.368056	0.494145
cg26671988	0.672041	0.677824	0.671217	0.655249	0.690973	0.697813	0.652468	0.654192	0.62008	0.618523	0.611961	0.611799	0.553023	0.597052	0.54926	0.583243	0.56913	0.533157	0.544406	0.571272	0.662449	0.582147	0.5784	0.607704	0.638986	0.64005	0.5363	0.650994	0.58249	0.595648	0.655393	0.579569	0.539935	0.564005	0.557452	0.62242	0.672695	0.596371	0.582305	0.559705	0.646562	0.644271	0.58913	0.626996	0.639282	0.627788	0.478258	0.680431	0.759996
cg08619722	0.674749	0.774721	0.688287	0.715971	0.714924	0.670525	0.720861	0.642735	0.677517	0.629334	0.681441	0.594544	0.687829	0.680841	0.617281	0.567129	0.703103	0.622809	0.615391	0.65841	0.663171	0.601597	0.624027	0.580565	0.696539	0.649727	0.653196	0.616141	0.600776	0.6866	0.65044	0.591758	0.644945	0.642088	0.599555	0.641528	0.645269	0.670773	0.619679	0.685472	0.610627	0.709292	0.656961	0.652348	0.707953	0.63844	0.607472	0.640629	0.598498
cg08654091	0.475472	0.504414	0.536408	0.57753	0.482513	0.574374	0.528381	0.468725	0.397493	0.489248	0.436006	0.47873	0.357755	0.472509	0.419425	0.485647	0.443587	0.379639	0.373223	0.414726	0.540225	0.513434	0.413819	0.44081	0.427139	0.478341	0.458641	0.397865	0.447687	0.406918	0.469665	0.404366	0.42915	0.422811	0.386438	0.439531	0.391077	0.374448	0.400064	0.44268	0.464439	0.450086	0.387609	0.50223	0.512615	0.557241	0.359125	0.451301	0.490938
cg26352088	0.688075	0.798285	0.746092	0.788142	0.692776	0.690148	0.799377	0.80968	0.737642	0.723862	0.651608	0.651856	0.644677	0.691498	0.694173	0.692308	0.7223	0.686609	0.545194	0.672768	0.792749	0.684217	0.596638	0.611133	0.604916	0.738239	0.646692	0.567093	0.592316	0.694866	0.629796	0.667009	0.711172	0.745338	0.644522	0.555611	0.6488	0.674125	0.626051	0.664343	0.620973	0.634564	0.685825	0.795952	0.662275	0.703844	0.646739	0.619165	0.653933
cg05668703	0.294784	0.299344	0.316659	0.321912	0.273051	0.300661	0.368526	0.475007	0.449423	0.585283	0.494986	0.466769	0.435432	0.338475	0.448099	0.519148	0.302565	0.518338	0.280861	0.496045	0.582644	0.533798	0.560191	0.347201	0.507996	0.492926	0.323993	0.56012	0.359272	0.439524	0.397929	0.427326	0.466079	0.476676	0.523084	0.533304	0.48582	0.581978	0.5122	0.472922	0.485093	0.478062	0.303498	0.486698	0.513419	0.418263	0.49042	0.449521	0.388268
cg15720543	0.386692	0.388844	0.361016	0.315844	0.396448	0.355774	0.301155	0.357556	0.271022	0.299143	0.238385	0.294323	0.246067	0.21157	0.277573	0.345305	0.39417	0.279456	0.281554	0.296628	0.323807	0.322236	0.3055	0.326753	0.350277	0.274506	0.289403	0.31106	0.308661	0.286012	0.324328	0.240098	0.230594	0.292121	0.282507	0.381357	0.239041	0.279356	0.277746	0.28738	0.248355	0.318896	0.221121	0.331489	0.296445	0.3223	0.305379	0.313952	0.295748
cg08018585	0.235323	0.207738	0.192035	0.166959	0.124765	0.206985	0.226632	0.195385	0.132335	0.153795	0.111842	0.172193	0.150319	0.175339	0.169302	0.121714	0.105877	0.143744	0.0757393	0.193922	0.1695	0.167327	0.148682	0.170412	0.116757	0.144823	0.12577	0.139287	0.086008	0.183917	0.164029	0.162983	0.111124	0.174942	0.104222	0.189267	0.0559031	0.107357	0.112039	0.110398	0.0921779	0.145483	0.141693	0.144092	0.153035	0.132356	0.116361	0.173021	0.110135
cg06386478	0.617043	0.632665	0.717857	0.694624	0.720468	0.708728	0.653416	0.620958	0.580268	0.579733	0.63906	0.646554	0.632614	0.55437	0.533286	0.613439	0.674124	0.508219	0.447527	0.539026	0.62801	0.593609	0.545817	0.572685	0.598898	0.539447	0.606444	0.580428	0.560338	0.58287	0.525905	0.464607	0.492159	0.572221	0.597983	0.563905	0.506221	0.606649	0.549549	0.625351	0.522572	0.735892	0.579779	0.68365	0.629876	0.553865	0.508287	0.597085	0.726542
cg01158072	0.626068	0.664166	0.579207	0.656443	0.591886	0.605218	0.574487	0.565974	0.646408	0.52316	0.555862	0.652203	0.598535	0.516358	0.542918	0.558251	0.578875	0.467464	0.565845	0.567955	0.540295	0.504731	0.558022	0.538897	0.512438	0.544573	0.51419	0.503168	0.472191	0.616554	0.512601	0.460162	0.515055	0.51982	0.539444	0.533473	0.492499	0.492897	0.578983	0.462331	0.548099	0.595374	0.550783	0.633633	0.538977	0.455598	0.454572	0.490043	0.598519
cg05090759	0.774454	0.706739	0.734062	0.740103	0.710954	0.709555	0.670699	0.683402	0.44501	0.587997	0.593625	0.627467	0.646742	0.628633	0.619267	0.643776	0.686059	0.595083	0.59384	0.596922	0.703967	0.636504	0.546348	0.621522	0.642483	0.595436	0.74941	0.620316	0.610833	0.728629	0.63188	0.63734	0.534637	0.620727	0.608641	0.621861	0.625084	0.602448	0.591874	0.529008	0.683124	0.68712	0.622201	0.746327	0.699747	0.610279	0.614392	0.607483	0.711566
cg01185754	0.461296	0.342641	0.370656	0.412971	0.370451	0.391932	0.418855	0.39704	0.341332	0.352946	0.365605	0.365772	0.310215	0.352922	0.377654	0.345257	0.299494	0.357057	0.339864	0.327029	0.310147	0.273424	0.377095	0.292962	0.416	0.389751	0.350224	0.320816	0.257363	0.362304	0.355611	0.30242	0.235816	0.330308	0.322616	0.318724	0.317704	0.380135	0.285307	0.247741	0.364678	0.293969	0.296435	0.378376	0.39066	0.329561	0.2822	0.337324	0.376743
cg06636541	0.351041	0.166767	0.203025	0.256534	0.195478	0.375735	0.292681	0.409037	0.290478	0.432115	0.537121	0.463404	0.362189	0.383596	0.421053	0.520276	0.376711	0.471704	0.408531	0.46533	0.41166	0.468373	0.419892	0.441002	0.268443	0.49473	0.363172	0.622741	0.278353	0.441286	0.526463	0.479777	0.434285	0.40011	0.475782	0.307022	0.35043	0.384058	0.414354	0.473436	0.399361	0.447872	0.406397	0.422008	0.320286	0.423092	0.548024	0.431271	0.327887
cg07343612	0.512249	0.520438	0.482702	0.461874	0.511951	0.495498	0.527751	0.448028	0.554065	0.619103	0.586642	0.57984	0.512784	0.487283	0.584337	0.579608	0.619954	0.545835	0.483312	0.457092	0.501879	0.613666	0.58226	0.545803	0.53107	0.536687	0.508397	0.524121	0.630685	0.492001	0.517147	0.618403	0.612688	0.619815	0.593423	0.523729	0.658754	0.572112	0.556851	0.621583	0.568996	0.630351	0.515814	0.614809	0.616118	0.585624	0.518765	0.57924	0.56065
cg21066685	0.858164	0.815201	0.781323	0.835291	0.872751	0.746731	0.825515	0.858129	0.585303	0.717149	0.794142	0.756579	0.646235	0.763095	0.727633	0.747583	0.724487	0.562627	0.781487	0.73951	0.708635	0.654879	0.768223	0.726223	0.783811	0.649857	0.756567	0.711134	0.693812	0.793198	0.703647	0.594672	0.684406	0.715523	0.698542	0.570814	0.708203	0.793352	0.788411	0.76793	0.820578	0.844029	0.740327	0.832487	0.78946	0.672865	0.683587	0.766356	0.825876
cg24902111	0.219891	0.252141	0.239612	0.191149	0.212757	0.234031	0.285956	0.229941	0.198174	0.217459	0.231026	0.192846	0.202935	0.16609	0.224441	0.14519	0.138513	0.182476	0.12947	0.20107	0.190363	0.176482	0.209061	0.138302	0.166771	0.191296	0.210715	0.18396	0.173379	0.173925	0.268778	0.177676	0.166473	0.226323	0.196654	0.17449	0.15397	0.185783	0.179108	0.184082	0.171135	0.196573	0.165613	0.161646	0.210191	0.158836	0.231493	0.186563	0.149153
cg21553980	0.758427	0.785122	0.690283	0.797342	0.769779	0.765206	0.763352	0.783758	0.547253	0.605541	0.59696	0.678135	0.642645	0.653604	0.542047	0.753811	0.719619	0.689421	0.508084	0.633159	0.649601	0.685437	0.725682	0.718353	0.63931	0.579054	0.726312	0.728768	0.71362	0.724005	0.651917	0.662984	0.823442	0.69745	0.69243	0.593618	0.664315	0.753821	0.692939	0.691368	0.595656	0.58154	0.575379	0.689642	0.635782	0.699517	0.603818	0.69567	0.796101
cg01409207	0.631651	0.679193	0.665933	0.669215	0.673186	0.609895	0.633946	0.684317	0.629429	0.606962	0.556477	0.532444	0.601401	0.577259	0.589026	0.598318	0.663922	0.559073	0.513913	0.614852	0.593157	0.563735	0.573421	0.604751	0.560996	0.582312	0.535662	0.515147	0.551409	0.649749	0.602251	0.576017	0.621515	0.577749	0.613932	0.575037	0.634309	0.570089	0.537905	0.613576	0.682479	0.600179	0.56209	0.610078	0.598902	0.650152	0.58087	0.612152	0.642076
cg21455928	0.795599	0.814383	0.700632	0.75102	0.813005	0.754601	0.764286	0.735904	0.558265	0.733146	0.604604	0.668761	0.593552	0.670363	0.699716	0.7569	0.690853	0.659892	0.383502	0.622339	0.798939	0.635422	0.73294	0.769683	0.73917	0.622934	0.579684	0.526425	0.719984	0.639982	0.629639	0.707445	0.611064	0.725947	0.637886	0.734754	0.671832	0.701074	0.65506	0.658255	0.781491	0.567625	0.493391	0.661836	0.736113	0.671174	0.624749	0.728756	0.694629
cg12656221	0.470929	0.424976	0.462531	0.426024	0.437368	0.366307	0.454319	0.412243	0.364661	0.349519	0.371428	0.311625	0.309066	0.393924	0.383719	0.357357	0.34835	0.379561	0.29293	0.359263	0.30027	0.305692	0.300009	0.384114	0.408736	0.445082	0.324928	0.326894	0.318834	0.458833	0.330094	0.302845	0.373058	0.390896	0.361741	0.345299	0.345847	0.386875	0.343794	0.282949	0.357746	0.43987	0.361314	0.430079	0.445103	0.28015	0.37433	0.303279	0.370234
cg10174333	0.347082	0.292042	0.346823	0.313516	0.371963	0.309278	0.321779	0.400987	0.202988	0.27975	0.263605	0.285785	0.215327	0.2717	0.325962	0.298539	0.299703	0.187115	0.20408	0.270321	0.253955	0.237852	0.334509	0.285041	0.253021	0.257803	0.222731	0.242077	0.2656	0.277074	0.251393	0.184741	0.25603	0.242368	0.272484	0.243957	0.217702	0.232782	0.284846	0.286926	0.261557	0.378233	0.217411	0.324052	0.311413	0.190253	0.248605	0.243206	0.377653
cg01960280	0.553895	0.54578	0.526888	0.566785	0.481636	0.56347	0.537475	0.528724	0.581546	0.513715	0.551679	0.473527	0.505198	0.533262	0.520131	0.44964	0.478679	0.48785	0.46672	0.477872	0.47294	0.463021	0.49664	0.451031	0.464737	0.560372	0.506103	0.517196	0.47711	0.466523	0.463679	0.36987	0.456993	0.533326	0.475204	0.526642	0.414373	0.461246	0.451224	0.539946	0.526002	0.50292	0.50465	0.518972	0.526668	0.483234	0.447914	0.536598	0.49602
cg25433316	0.375893	0.387996	0.379785	0.332537	0.472925	0.395244	0.415901	0.412356	0.255208	0.390144	0.311964	0.38751	0.366627	0.330466	0.281677	0.327944	0.429316	0.251219	0.302564	0.334536	0.374676	0.334133	0.386689	0.284325	0.353386	0.30503	0.270026	0.276654	0.246949	0.34313	0.339581	0.31053	0.328658	0.337853	0.27966	0.354497	0.275214	0.364886	0.261896	0.263473	0.35586	0.194165	0.369422	0.392555	0.373802	0.297661	0.277763	0.233499	0.401309
cg00002837	0.546981	0.598705	0.525874	0.464823	0.544012	0.521379	0.510842	0.530263	0.4204	0.412037	0.514706	0.360336	0.429375	0.491324	0.485208	0.500285	0.550235	0.344854	0.401221	0.384615	0.404418	0.458156	0.391461	0.484654	0.454941	0.439996	0.42621	0.379001	0.442334	0.498971	0.415347	0.365678	0.460735	0.456133	0.421698	0.395183	0.454873	0.501397	0.351579	0.464631	0.50056	0.569836	0.441706	0.501577	0.522466	0.432322	0.40814	0.466296	0.568679
cg13154443	0.523171	0.591301	0.548611	0.471963	0.531776	0.514764	0.538659	0.544089	0.405976	0.384739	0.422881	0.520838	0.498865	0.434596	0.502288	0.526758	0.520469	0.362902	0.410151	0.537333	0.385988	0.425257	0.35895	0.454511	0.428411	0.397159	0.424361	0.396934	0.476738	0.37623	0.472663	0.363856	0.443243	0.433071	0.433107	0.365834	0.480072	0.410852	0.468584	0.466547	0.494724	0.525303	0.413734	0.511147	0.456114	0.396128	0.493614	0.443004	0.558708
cg02017534	0.303454	0.244718	0.275055	0.222525	0.30592	0.309285	0.259828	0.273098	0.137377	0.203866	0.184524	0.25646	0.206692	0.242486	0.225619	0.263483	0.243358	0.262618	0.120352	0.303397	0.218268	0.248894	0.199648	0.262436	0.201496	0.247106	0.159141	0.211485	0.229379	0.246257	0.257099	0.1247	0.219605	0.221976	0.203381	0.248391	0.14391	0.197685	0.205943	0.172834	0.220459	0.202636	0.223895	0.274056	0.187983	0.205331	0.161884	0.207148	0.223074
cg15241530	0.382419	0.363834	0.358934	0.413502	0.448409	0.383054	0.407632	0.415347	0.239996	0.37819	0.387325	0.227991	0.319424	0.3647	0.332683	0.328758	0.387448	0.226316	0.330443	0.32764	0.290132	0.232562	0.253772	0.401271	0.272063	0.362315	0.323265	0.212351	0.210845	0.426132	0.220202	0.244164	0.330531	0.279229	0.28775	0.264205	0.330287	0.326379	0.280015	0.298803	0.297901	0.384688	0.241128	0.443182	0.353828	0.322989	0.382147	0.31175	0.290009
cg25481160	0.598883	0.534698	0.552985	0.579889	0.587075	0.572853	0.534471	0.62391	0.551175	0.642367	0.626725	0.632494	0.689923	0.617792	0.559553	0.669565	0.569284	0.611791	0.604759	0.630335	0.692602	0.594925	0.612955	0.637869	0.62505	0.616999	0.65213	0.607692	0.57081	0.664115	0.542261	0.578338	0.615138	0.603294	0.604518	0.622449	0.590754	0.611837	0.624053	0.621489	0.635028	0.633743	0.613286	0.652713	0.654843	0.53979	0.617178	0.629866	0.707291
cg01996116	0.750124	0.813473	0.797757	0.774765	0.681792	0.760234	0.753726	0.746032	0.73259	0.712869	0.598838	0.693855	0.69247	0.714452	0.615311	0.568534	0.766338	0.6727	0.601513	0.678381	0.746838	0.759629	0.647498	0.677385	0.606779	0.652345	0.734222	0.646978	0.657044	0.697916	0.645376	0.788255	0.59129	0.733415	0.558927	0.712024	0.687643	0.730805	0.598542	0.637064	0.700039	0.573095	0.596565	0.734057	0.717179	0.764986	0.648046	0.582135	0.7115
cg09405563	0.41175	0.365513	0.364417	0.374567	0.415659	0.339676	0.322806	0.343959	0.268715	0.296735	0.339903	0.234941	0.248566	0.318908	0.329726	0.283619	0.28159	0.206265	0.300318	0.247653	0.263936	0.210496	0.266832	0.329471	0.319328	0.245948	0.331034	0.238844	0.209157	0.325955	0.25378	0.162726	0.252515	0.245076	0.247371	0.263269	0.263769	0.300682	0.294195	0.241564	0.282484	0.420417	0.296679	0.355196	0.285187	0.227463	0.182214	0.300483	0.393848
cg26585119	0.431215	0.401679	0.429255	0.434387	0.510875	0.431806	0.520497	0.465704	0.509454	0.446167	0.396292	0.459474	0.417454	0.419219	0.410741	0.353379	0.328656	0.322309	0.267209	0.406735	0.354318	0.366881	0.329981	0.323608	0.422135	0.35608	0.367319	0.315034	0.385466	0.390185	0.367857	0.344622	0.317668	0.40636	0.342999	0.347956	0.350605	0.442265	0.335755	0.444882	0.331979	0.419927	0.350192	0.476952	0.446886	0.360529	0.339594	0.297354	0.466362
cg13237166	0.518912	0.58561	0.640866	0.578418	0.507171	0.539699	0.581224	0.582866	0.530715	0.431482	0.464584	0.580698	0.465401	0.508604	0.486965	0.412904	0.396273	0.530178	0.4481	0.49949	0.578384	0.491626	0.573391	0.408495	0.506324	0.589606	0.490538	0.527385	0.493735	0.49995	0.501728	0.595135	0.456311	0.54318	0.479066	0.500086	0.505138	0.480818	0.502497	0.519574	0.429847	0.342893	0.458452	0.496458	0.515727	0.576536	0.405616	0.453379	0.319029
cg06334495	0.499263	0.526402	0.497634	0.528857	0.457555	0.559154	0.563687	0.486694	0.4945	0.480207	0.523556	0.476324	0.435237	0.473036	0.449903	0.423991	0.484413	0.456418	0.379794	0.441861	0.506355	0.441338	0.508437	0.449487	0.444465	0.460462	0.439258	0.551548	0.421391	0.457454	0.469405	0.48849	0.449784	0.46526	0.444947	0.420027	0.44577	0.440496	0.440507	0.466978	0.453435	0.467563	0.43996	0.504141	0.480802	0.510159	0.501211	0.449374	0.459533
cg09584358	0.758073	0.865164	0.802859	0.810954	0.764048	0.818499	0.72962	0.739571	0.622173	0.671706	0.728042	0.721439	0.632044	0.736788	0.66624	0.747654	0.721987	0.635088	0.646666	0.638841	0.7487	0.820405	0.649052	0.625058	0.786727	0.68513	0.614477	0.675454	0.716774	0.758127	0.724584	0.728683	0.649978	0.76172	0.701943	0.723183	0.686978	0.689782	0.602221	0.796721	0.565047	0.76182	0.663356	0.589187	0.759085	0.776686	0.625656	0.729569	0.774848
cg01114915	0.691959	0.737331	0.72407	0.81529	0.775027	0.727512	0.716776	0.72604	0.739379	0.67307	0.745699	0.604488	0.760259	0.67791	0.722865	0.672221	0.668741	0.612305	0.670841	0.647154	0.646257	0.680941	0.623986	0.652932	0.661241	0.655133	0.640164	0.576139	0.62817	0.695802	0.680209	0.611042	0.65651	0.610131	0.678551	0.675703	0.644498	0.635833	0.664043	0.711357	0.632609	0.717105	0.633627	0.674447	0.707671	0.726448	0.714355	0.640674	0.75634
cg01357135	0.403559	0.326413	0.31899	0.357587	0.288081	0.36371	0.341768	0.22349	0.214065	0.25061	0.267346	0.269579	0.229076	0.31341	0.225439	0.242985	0.280653	0.207209	0.181202	0.220803	0.22972	0.188374	0.252181	0.265214	0.261021	0.290508	0.250637	0.21907	0.229855	0.299017	0.225412	0.224247	0.201687	0.279402	0.214833	0.327005	0.228139	0.276115	0.231432	0.187671	0.245147	0.27923	0.220908	0.331426	0.32474	0.204553	0.191222	0.206462	0.225473
cg15555017	0.751189	0.749172	0.760191	0.734775	0.819908	0.786835	0.728169	0.749567	0.626783	0.646918	0.66049	0.645603	0.60087	0.671682	0.617462	0.7566	0.678643	0.45404	0.557897	0.691766	0.809597	0.618547	0.752683	0.701901	0.751095	0.715238	0.680609	0.68083	0.734637	0.727267	0.690637	0.553168	0.672023	0.643657	0.601834	0.713695	0.684796	0.624934	0.705276	0.718755	0.709962	0.68975	0.629893	0.759688	0.66041	0.713689	0.703176	0.732233	0.722045
cg05575639	0.593795	0.547874	0.577817	0.575681	0.525998	0.491471	0.569011	0.62068	0.430007	0.451292	0.520111	0.416349	0.395288	0.618696	0.550601	0.479055	0.458452	0.429136	0.386864	0.459364	0.38197	0.447864	0.47841	0.447473	0.404773	0.418859	0.502977	0.360165	0.314252	0.552859	0.419277	0.386384	0.458457	0.320917	0.390893	0.384307	0.411955	0.509905	0.437059	0.437508	0.517796	0.591487	0.472774	0.637733	0.550994	0.412223	0.431965	0.47114	0.540962
cg26904832	0.316855	0.240513	0.293393	0.267649	0.244596	0.24927	0.265468	0.225785	0.143133	0.383329	0.179815	0.187856	0.155812	0.211886	0.194091	0.309505	0.125222	0.134951	0.220076	0.187498	0.253067	0.197141	0.195358	0.150027	0.156899	0.196374	0.221835	0.184445	0.227347	0.17111	0.19736	0.104468	0.296745	0.164589	0.260411	0.233602	0.188867	0.183893	0.220162	0.243365	0.205902	0.231187	0.253001	0.210114	0.256617	0.222306	0.206062	0.230931	0.156264
cg14625581	0.533897	0.39721	0.414948	0.364747	0.369768	0.407215	0.375119	0.379801	0.313474	0.273331	0.332026	0.358242	0.362584	0.320293	0.33229	0.329168	0.406389	0.301694	0.22678	0.253464	0.391228	0.269538	0.329086	0.270845	0.32909	0.347512	0.274144	0.393658	0.3159	0.313503	0.292557	0.27008	0.342139	0.435431	0.318279	0.372725	0.319042	0.340629	0.225685	0.310799	0.369582	0.405037	0.339233	0.359813	0.34593	0.3867	0.278568	0.332101	0.258607
cg10379418	0.556884	0.627139	0.579009	0.511662	0.532883	0.532938	0.605107	0.521498	0.537075	0.506729	0.48565	0.514022	0.504995	0.519422	0.48961	0.459972	0.564482	0.496326	0.488473	0.4867	0.515586	0.499297	0.520903	0.476594	0.512317	0.53809	0.476885	0.478551	0.510579	0.506424	0.480892	0.459698	0.504562	0.510259	0.492702	0.556764	0.522517	0.50724	0.463136	0.482714	0.532066	0.492592	0.520889	0.532252	0.565871	0.556255	0.498011	0.477101	0.490342
cg09938784	0.733504	0.669577	0.730502	0.610953	0.622861	0.594315	0.671777	0.570475	0.573769	0.554216	0.593866	0.516426	0.477081	0.550609	0.59286	0.569185	0.57333	0.464324	0.576085	0.570082	0.605023	0.55069	0.501128	0.525388	0.605439	0.553135	0.577067	0.513365	0.478231	0.594241	0.577399	0.549121	0.473795	0.536578	0.554124	0.332115	0.500918	0.540841	0.506719	0.475179	0.475382	0.743593	0.576474	0.715148	0.590924	0.537211	0.432753	0.492436	0.655769
cg23474811	0.541305	0.630707	0.513404	0.614938	0.643848	0.61034	0.531722	0.600372	0.571098	0.591811	0.552713	0.522608	0.556645	0.507917	0.479092	0.450103	0.523085	0.513574	0.434304	0.50686	0.508691	0.594223	0.495644	0.543827	0.502284	0.442284	0.483529	0.644329	0.436611	0.483009	0.556655	0.501071	0.614452	0.55104	0.402588	0.650198	0.424758	0.507228	0.406608	0.526392	0.447287	0.481809	0.44845	0.484322	0.524823	0.457992	0.594639	0.443148	0.485826
cg04612959	0.707513	0.784879	0.696438	0.768855	0.776998	0.72044	0.662981	0.74014	0.725522	0.750486	0.660864	0.637198	0.716524	0.61453	0.635581	0.557322	0.710165	0.640427	0.584996	0.639927	0.658376	0.776241	0.558615	0.72034	0.582036	0.573686	0.589378	0.765718	0.549148	0.569358	0.682935	0.643521	0.787405	0.64338	0.5612	0.805648	0.615256	0.585367	0.517565	0.677467	0.581557	0.592395	0.61881	0.678005	0.669736	0.578777	0.7327	0.56064	0.59538
cg06691250	0.734789	0.778321	0.739187	0.682983	0.722724	0.66966	0.69877	0.719761	0.664826	0.721847	0.672148	0.687115	0.615611	0.605848	0.586899	0.625853	0.654219	0.556399	0.564133	0.593016	0.715056	0.625009	0.736797	0.541902	0.626664	0.683643	0.61002	0.600853	0.582305	0.54453	0.662955	0.626292	0.593945	0.64046	0.655375	0.60888	0.615416	0.636723	0.634577	0.64186	0.742087	0.593764	0.652603	0.684592	0.760912	0.639885	0.611987	0.571227	0.639065
cg06205349	0.76123	0.738518	0.721552	0.70857	0.679253	0.64551	0.68452	0.653451	0.737558	0.616317	0.647207	0.547396	0.635966	0.691435	0.657576	0.59157	0.608024	0.607135	0.668905	0.617768	0.673528	0.58462	0.579584	0.562664	0.60934	0.680218	0.654059	0.524169	0.552292	0.608599	0.614643	0.606561	0.643924	0.619036	0.609388	0.543483	0.647224	0.683039	0.618184	0.58246	0.608306	0.603539	0.621367	0.740561	0.62081	0.664309	0.643921	0.580453	0.64828
cg02058168	0.80871	0.843983	0.797396	0.796679	0.787084	0.753015	0.736361	0.761047	0.689436	0.74034	0.729104	0.673933	0.724516	0.766563	0.711943	0.695983	0.670437	0.652903	0.708545	0.684045	0.709515	0.775335	0.730263	0.735643	0.778656	0.717437	0.68415	0.770431	0.710253	0.686849	0.722578	0.793108	0.691463	0.716839	0.676583	0.686455	0.710343	0.762061	0.714481	0.693064	0.702471	0.777435	0.647596	0.807029	0.809023	0.722329	0.670729	0.762256	0.799111
cg01724917	0.697702	0.721936	0.790249	0.756299	0.696384	0.669991	0.7475	0.794464	0.737295	0.8126	0.778944	0.802832	0.760949	0.78945	0.784957	0.825489	0.740637	0.819059	0.766015	0.768709	0.761302	0.790499	0.775839	0.778609	0.781188	0.791858	0.797337	0.836201	0.802669	0.823927	0.820668	0.807376	0.823002	0.837053	0.822424	0.847568	0.809643	0.730601	0.845724	0.876686	0.797935	0.790645	0.777197	0.785971	0.811002	0.777009	0.81987	0.798848	0.78231
cg26747079	0.726763	0.760469	0.667909	0.707167	0.696714	0.686756	0.675333	0.728214	0.616661	0.637084	0.621123	0.624792	0.601699	0.664637	0.740757	0.650045	0.641953	0.672472	0.630263	0.608504	0.689416	0.64142	0.714833	0.571479	0.598733	0.605666	0.670337	0.596293	0.528881	0.68077	0.551675	0.571099	0.582417	0.629825	0.693524	0.619427	0.623984	0.657285	0.713388	0.550035	0.53966	0.717818	0.617645	0.721361	0.663228	0.642966	0.641474	0.570101	0.678615
cg09026568	0.501022	0.486788	0.525945	0.602046	0.540295	0.547861	0.554386	0.622111	0.627573	0.636589	0.599861	0.660395	0.561822	0.593275	0.635153	0.64923	0.585371	0.606175	0.526928	0.650069	0.651585	0.633564	0.670468	0.545614	0.578504	0.575041	0.574557	0.718272	0.603066	0.575588	0.582586	0.610589	0.669232	0.659896	0.56721	0.686949	0.594683	0.556647	0.562606	0.650404	0.686919	0.63119	0.593072	0.613622	0.601999	0.614192	0.571613	0.630869	0.717386
cg00483304	0.473861	0.541123	0.482856	0.491391	0.561176	0.402573	0.456138	0.398593	0.45767	0.452503	0.395663	0.413217	0.361477	0.378096	0.342368	0.441139	0.231705	0.359454	0.410061	0.39363	0.420865	0.350547	0.378385	0.396438	0.410098	0.42015	0.405314	0.421394	0.438258	0.33402	0.378306	0.317501	0.347905	0.355062	0.307061	0.406106	0.474649	0.416806	0.384872	0.385943	0.351912	0.472637	0.413609	0.445548	0.411348	0.391545	0.313819	0.379336	0.395558
cg27438880	0.465482	0.558824	0.555574	0.546508	0.518589	0.576867	0.582622	0.510826	0.456292	0.381297	0.37346	0.457512	0.512371	0.459807	0.404622	0.424343	0.524634	0.487167	0.43007	0.463571	0.538572	0.514031	0.54536	0.496163	0.362734	0.489287	0.501592	0.505302	0.492765	0.394666	0.332626	0.485871	0.40427	0.431975	0.444898	0.59012	0.454616	0.367236	0.455089	0.428822	0.518364	0.380705	0.441184	0.494773	0.484535	0.513687	0.515088	0.398841	0.422856
cg00406225	0.367452	0.245123	0.276946	0.36105	0.357434	0.256823	0.323016	0.291539	0.11167	0.356609	0.305348	0.218526	0.231548	0.26709	0.280643	0.188577	0.245442	0.138936	0.210416	0.263256	0.294121	0.204923	0.224694	0.26603	0.228486	0.199026	0.195042	0.166765	0.247065	0.246388	0.276533	0.200846	0.228106	0.259874	0.225348	0.232731	0.211454	0.313535	0.216318	0.231788	0.260832	0.264567	0.163825	0.300914	0.301172	0.179222	0.268312	0.222789	0.192143
cg24128066	0.191402	0.105003	0.170127	0.108642	0.145894	0.146124	0.200856	0.094738	0.0327549	0.0419527	0.11749	0.061308	0.160147	0.0717546	0.0725146	0.0798103	0.123598	0.114199	0.0260385	0.0676315	0.0739421	0.0772777	0.112948	0.109766	0.0902081	0.159291	0.122689	0.125609	0.103986	0.124775	0.0343507	0.093048	0.136052	0.0722754	0.0520421	0.064879	0.0735183	0.056178	0.116299	0.0495259	0.129347	0.0853538	0.0425246	0.089894	0.0769138	0.0812237	0.0585776	0.0679106	0.0311053
cg00784329	0.655153	0.691303	0.79052	0.659845	0.72732	0.656896	0.700342	0.672802	0.63772	0.6744	0.606519	0.572073	0.576136	0.648635	0.673363	0.619913	0.583161	0.630631	0.631722	0.595048	0.654756	0.616745	0.638052	0.555591	0.689356	0.629696	0.605966	0.618571	0.535697	0.699049	0.655428	0.593907	0.604902	0.641799	0.680273	0.559796	0.686771	0.627866	0.688322	0.679	0.650267	0.664653	0.62391	0.633231	0.669852	0.647229	0.59409	0.660171	0.64618
cg20365636	0.619102	0.513964	0.507277	0.505102	0.556418	0.437272	0.510083	0.49372	0.464523	0.443395	0.422734	0.39305	0.385109	0.467086	0.443205	0.449751	0.392449	0.409859	0.394972	0.382486	0.426633	0.415851	0.48385	0.446922	0.404758	0.447117	0.531472	0.354607	0.401939	0.435583	0.360258	0.40142	0.436481	0.321278	0.45816	0.418051	0.388548	0.478331	0.388288	0.408323	0.386772	0.496744	0.366718	0.553259	0.428556	0.361771	0.396249	0.394593	0.507782
cg03846022	0.686907	0.710428	0.634636	0.699549	0.694363	0.709268	0.684612	0.666915	0.691067	0.658102	0.670098	0.615756	0.659291	0.623007	0.603814	0.598857	0.59164	0.65771	0.552853	0.645381	0.738221	0.553797	0.664886	0.614793	0.609014	0.592802	0.620245	0.644285	0.616276	0.614426	0.62947	0.619893	0.620628	0.626747	0.56512	0.640051	0.647821	0.732357	0.682452	0.642541	0.614336	0.67478	0.581415	0.696039	0.574616	0.580839	0.669406	0.604843	0.672223
cg03769961	0.819256	0.819747	0.848077	0.842189	0.780152	0.815394	0.82691	0.80678	0.772333	0.743731	0.744967	0.76832	0.787167	0.785248	0.730699	0.80687	0.814538	0.775967	0.834939	0.741386	0.771422	0.776237	0.796851	0.763002	0.749207	0.812303	0.794928	0.679207	0.705184	0.788659	0.695068	0.738423	0.728013	0.780731	0.751029	0.827301	0.699691	0.721458	0.780555	0.723675	0.820396	0.718001	0.797824	0.787426	0.731211	0.795674	0.743937	0.81991	0.810503
cg00788760	0.54851	0.595882	0.555805	0.524564	0.636423	0.643523	0.628001	0.610158	0.526068	0.492186	0.529776	0.584821	0.578767	0.478991	0.519915	0.494481	0.59755	0.414201	0.428933	0.431577	0.562094	0.552682	0.50787	0.540329	0.461625	0.496049	0.474251	0.437614	0.5505	0.530001	0.507396	0.506356	0.480714	0.513898	0.482275	0.560982	0.523006	0.584921	0.365665	0.528754	0.602066	0.553581	0.444383	0.629646	0.51732	0.544981	0.521197	0.531527	0.558298
cg16060369	0.601817	0.579783	0.547173	0.490643	0.512504	0.568928	0.591073	0.511929	0.514799	0.500532	0.424372	0.477816	0.484968	0.459293	0.433973	0.454784	0.551191	0.478578	0.492604	0.465924	0.534299	0.475931	0.487015	0.492408	0.450348	0.467609	0.463313	0.528656	0.496585	0.529121	0.483396	0.465411	0.366498	0.547143	0.43734	0.526916	0.525131	0.50399	0.396241	0.477694	0.466828	0.545786	0.523952	0.542999	0.559657	0.506815	0.501698	0.466575	0.51799
cg17962756	0.569617	0.621045	0.586968	0.590891	0.673896	0.605945	0.553951	0.584922	0.449095	0.513756	0.583327	0.486928	0.5647	0.54206	0.610334	0.479909	0.62292	0.424259	0.53079	0.515765	0.600524	0.466495	0.470615	0.517416	0.542288	0.423609	0.538603	0.358693	0.458385	0.617915	0.445861	0.405189	0.505432	0.428587	0.509458	0.369987	0.529664	0.508877	0.513436	0.454178	0.478322	0.637346	0.517653	0.551734	0.585164	0.576669	0.500584	0.50507	0.674421
cg27322699	0.908615	0.869304	0.860914	0.89289	0.853178	0.843241	0.837908	0.889426	0.920252	0.879817	0.936387	0.91074	0.944834	0.94652	0.903754	0.931447	0.933519	0.991343	0.770256	0.941813	0.83839	0.881695	0.893169	0.908718	0.925054	0.874291	0.937811	0.86294	0.982324	0.873902	0.984451	0.927155	0.888341	0.870493	0.979063	0.936435	0.93668	0.882786	0.984884	0.935932	0.900734	0.91705	0.867012	0.899197	0.985736	0.829278	0.886784	0.937783	0.914463
cg06640630	0.595566	0.676774	0.608233	0.566547	0.537627	0.624669	0.629334	0.586587	0.612652	0.613214	0.515225	0.568611	0.585034	0.580598	0.51483	0.503842	0.569807	0.538257	0.41363	0.553174	0.606107	0.535751	0.593791	0.47332	0.552067	0.589915	0.561695	0.522575	0.52547	0.520353	0.486471	0.556067	0.500947	0.589643	0.520753	0.508784	0.583561	0.582413	0.455018	0.533929	0.529803	0.5476	0.490033	0.573016	0.588309	0.564554	0.502757	0.479474	0.53137
cg20922821	0.770265	0.768473	0.771794	0.767866	0.791601	0.725874	0.666814	0.762011	0.634569	0.637233	0.631653	0.605064	0.646002	0.624416	0.698699	0.655559	0.757286	0.625034	0.769285	0.675221	0.772093	0.6019	0.625308	0.704603	0.62648	0.643596	0.695625	0.616126	0.705084	0.638525	0.737911	0.623549	0.593481	0.670809	0.653068	0.507255	0.645084	0.70484	0.738537	0.671036	0.759521	0.762079	0.697927	0.639357	0.743895	0.588939	0.682499	0.649637	0.746236
[truncated: 18 more columns]
